# Supplementary material for: Effects of Nordic Walking on Physical Fitness in Patients with Cancer: A Systematic Review
Source: Cancers (Basel). 2025 Sep 29;17(19):3170. doi: 10.3390/cancers17193170 (PMC12524311; doi:10.3390/cancers17193170)
Supplement: Supplementary file 1 [file cancers-17-03170-s001.zip]

Archive with 1 entries (1 files):
- cancers-3878613-supplementary.pdf
